# Supplementary material for: Development of a Multi-Pulse Conductivity Model for Liver Tissue Treated With Pulsed Electric Fields
Source: Front Bioeng Biotechnol. 2020 May 19;8:396. doi: 10.3389/fbioe.2020.00396 (PMC7248411; doi:10.3389/fbioe.2020.00396)
Supplement: TABLE S1 — Fitting results of A and E0. [file Table_1.XLSX]

## Sheet: Data fitting results
Pulse number	E0	A	R2
1	35500	2.05	0.856488
2	33800	2.09	0.86058
3	32100	2.12	0.862007
4	31600	2.14	0.864077
5	31600	2.16	0.866016
6	30700	2.17	0.86559
7	30500	2.18	0.866223
8	30400	2.19	0.865674
9	30400	2.2	0.866748
10	29800	2.2	0.865765
11	29700	2.2	0.867048
12	29200	2.2	0.864516
13	29400	2.21	0.864806
14	28900	2.22	0.865874
15	28800	2.22	0.864389
16	28600	2.22	0.864921
17	28600	2.22	0.866837
18	28100	2.22	0.866126
19	27900	2.22	0.867222
20	28100	2.23	0.867491
21	27700	2.23	0.867933
22	27300	2.23	0.86766
23	27300	2.23	0.867424
24	27200	2.24	0.869432
25	27000	2.24	0.869024
26	27100	2.24	0.870005
27	27200	2.24	0.869986
28	26800	2.24	0.870246
29	27100	2.25	0.870259
30	26900	2.25	0.869826
31	26800	2.25	0.869989
32	26600	2.25	0.870285
33	26400	2.25	0.870973
34	26200	2.25	0.870229
35	26500	2.25	0.870725
36	26100	2.25	0.871355
37	26200	2.26	0.871344
38	25700	2.25	0.871314
39	25700	2.25	0.871805
40	25300	2.25	0.871796
41	25700	2.25	0.872835
42	25200	2.25	0.871343
43	25200	2.25	0.871988
44	25300	2.26	0.872309
45	24900	2.25	0.872119
46	25000	2.26	0.872647
47	25200	2.26	0.872991
48	25000	2.26	0.872757
49	24900	2.26	0.87296
50	25000	2.26	0.872608
51	24800	2.26	0.873339
52	24900	2.26	0.872396
53	24700	2.27	0.873523
54	25000	2.27	0.874376
55	24800	2.27	0.87404
56	24800	2.26	0.87375
57	24800	2.27	0.874278
58	24500	2.26	0.874466
59	24300	2.26	0.874154
60	24100	2.27	0.874211
61	24400	2.27	0.874628
62	24100	2.27	0.87469
63	24000	2.27	0.875485
64	24200	2.27	0.874707
65	24200	2.27	0.874051
66	24600	2.28	0.875776
67	24600	2.28	0.875235
68	24600	2.28	0.875585
69	24400	2.28	0.875609
70	24400	2.28	0.87684
71	24400	2.28	0.875704
72	24500	2.28	0.875692
73	24700	2.28	0.876523
74	24500	2.28	0.876468
75	24300	2.28	0.877645
76	23800	2.28	0.876403
77	24200	2.28	0.876719
78	24200	2.28	0.877925
79	24000	2.28	0.877609
80	23600	2.28	0.876588
81	23900	2.28	0.877366
82	23900	2.28	0.877056
83	24000	2.28	0.877173
84	24000	2.28	0.877535
85	24000	2.28	0.877407
86	23500	2.28	0.875789
87	23700	2.28	0.877395
88	23700	2.28	0.877425
89	23500	2.28	0.87646
90	23600	2.28	0.877042
